# Supplementary material for: N-glycosylation acts as a switch for FGFR1 trafficking between the plasma membrane and nuclear envelope
Source: Cell Commun Signal. 2023 Jul 21;21:177. doi: 10.1186/s12964-023-01203-3 (PMC10362638; doi:10.1186/s12964-023-01203-3)
Supplement: Supplementary file 4 — Additional file 3: Table S1. Label-free quantitative mass spectrometry analysis of proteins differentially interacting with SBP.FGFR1.GF and SBP-FGFR1. [file 12964_2023_1203_MOESM3_ESM.xls]

## Sheet: SBP-FGFR1 vs SBP-FGFR1.GF
protein	qvalue	ratio SBP-FGFR1.GF/SBP-FGFR1	fc	peptide number	description
Q96DB5	NA	only in SBP-FGFR1	NA	2	Regulator of microtubule dynamics protein 1
O14745	NA	only in SBP-FGFR1	NA	2	Na(+)/H(+) exchange regulatory cofactor NHE-RF1
Q13268	NA	only in SBP-FGFR1.GF	NA	5	Dehydrogenase/reductase SDR family member 2, mitochondrial
P11362	8e-05	0.35	2.82	49	Fibroblast growth factor receptor 1
P63261	8e-05	0.68	1.47	20	Actin, cytoplasmic 2
P60709					Actin, cytoplasmic 1
Q562R1					Beta-actin-like protein 2
P35579	8e-05	3.57	3.57	37	Myosin-9
Q7Z406					Myosin-14
P11021	8e-05	4.47	4.47	37	Endoplasmic reticulum chaperone BiP
P11498	8e-05	1.26	1.26	89	Pyruvate carboxylase, mitochondrial
P40939	8e-05	0.29	3.45	15	Trifunctional enzyme subunit alpha, mitochondrial
P27824	8e-05	0.39	2.58	23	Calnexin
P05165	8e-05	1.33	1.33	48	Propionyl-CoA carboxylase alpha chain, mitochondrial
P05230	8e-05	0.06	15.67	5	Fibroblast growth factor 1
P05787	0.00036	2.08	2.08	14	Keratin, type II cytoskeletal 8
P08729					Keratin, type II cytoskeletal 7
Q15149	0.00092	1.47	1.47	60	Plectin
Q14697	0.00109	0.68	1.48	23	Neutral alpha-glucosidase AB
P55084	0.00128	0.3	3.31	11	Trifunctional enzyme subunit beta, mitochondrial
P13667	0.00155	2.49	2.49	9	Protein disulfide-isomerase A4
P19338	0.00638	2	2	12	Nucleolin
P50454	0.0073	0.75	1.33	15	Serpin H1
P35527	0.00862	0.49	2.05	48	Keratin, type I cytoskeletal 9
P22455	0.01617	0.17	5.79	2	Fibroblast growth factor receptor 4
P05783	0.02527	3.17	3.17	8	Keratin, type I cytoskeletal 18
P07900	0.02532	1.85	1.85	12	Heat shock protein HSP 90-alpha
Q58FF6					Putative heat shock protein HSP 90-beta 4
P05166	0.02566	1.31	1.31	35	Propionyl-CoA carboxylase beta chain, mitochondrial
P07437	0.02577	0.64	1.57	7	Tubulin beta chain
Q16658	0.03582	2.57	2.57	8	Fascin
P09038	0.03603	0.16	6.23	5	Fibroblast growth factor 2
P18085	0.04417	0.52	1.91	6	ADP-ribosylation factor 4
P45880	0.04624	0.59	1.7	9	Voltage-dependent anion-selective channel protein 2
P12956	0.04711	1.68	1.68	9	X-ray repair cross-complementing protein 6
P35052	0.05174	0.24	4.14	6	Glypican-1
P62805	0.06782	1.6	1.6	7	Histone H4
P08238	0.0691	0.77	1.3	21	Heat shock protein HSP 90-beta
Q58FF8					Putative heat shock protein HSP 90-beta 2
Q9UNF1	0.09574	0.57	1.75	9	Melanoma-associated antigen D2
P02533	0.09645	0.43	2.34	8	Keratin, type I cytoskeletal 14
P19012					Keratin, type I cytoskeletal 15
P21333	0.09649	1.28	1.28	54	Filamin-A
Q13200	0.09719	1.48	1.48	12	26S proteasome non-ATPase regulatory subunit 2
P55072	0.09916	0.68	1.46	22	Transitional endoplasmic reticulum ATPase
P43358	0.1004	0.38	2.61	5	Melanoma-associated antigen 4
P43363					Melanoma-associated antigen 10
P13010	0.11386	1.73	1.73	6	X-ray repair cross-complementing protein 5
P13073	0.11527	0.63	1.58	5	Cytochrome c oxidase subunit 4 isoform 1, mitochondrial
Q14108	0.12186	0.6	1.66	6	Lysosome membrane protein 2
Q9Y224	0.12186	0.82	1.21	7	RNA transcription, translation and transport factor protein
P67809	0.12684	1.36	1.36	6	Y-box-binding protein 1
Q14204	0.12838	1.76	1.76	13	Cytoplasmic dynein 1 heavy chain 1
Q9NY65	0.1369	0.71	1.41	11	Tubulin alpha-8 chain
P68366					Tubulin alpha-4A chain
P68363					Tubulin alpha-1B chain
P0DPH7					Tubulin alpha-3C chain
P0DPH8					Tubulin alpha-3D chain
Q71U36					Tubulin alpha-1A chain
Q06210	0.14053	0.75	1.33	9	Glutamine--fructose-6-phosphate aminotransferase [isomerizing] 1
P16070	0.14071	2.18	2.18	3	CD44 antigen
P35998	0.18629	1.52	1.52	7	26S proteasome regulatory subunit 7
P49327	0.18653	0.73	1.37	34	Fatty acid synthase
P08133	0.18819	0.56	1.79	10	Annexin A6
P53618	0.19484	3.49	3.49	4	Coatomer subunit beta
Q14315	0.20479	1.53	1.53	21	Filamin-C
P10412	0.212	1.3	1.3	5	Histone H1.4
P16403					Histone H1.2
P30837	0.22831	0.43	2.31	8	Aldehyde dehydrogenase X, mitochondrial
P55060	0.236	1.17	1.17	20	Exportin-2
P22570	0.23948	1.71	1.71	4	NADPH:adrenodoxin oxidoreductase, mitochondrial
Q96N66	0.25055	1.7	1.7	3	Lysophospholipid acyltransferase 7
P42704	0.25554	0.73	1.37	12	Leucine-rich PPR motif-containing protein, mitochondrial
P62826	0.25663	0.8	1.24	9	GTP-binding nuclear protein Ran
Q16543	0.27231	0.68	1.48	4	Hsp90 co-chaperone Cdc37
P50895	0.28027	1.7	1.7	9	Basal cell adhesion molecule
P84077	0.30033	0.7	1.44	4	ADP-ribosylation factor 1
P61204					ADP-ribosylation factor 3
P10909	0.30432	1.61	1.61	5	Clusterin
P12268	0.30432	1.59	1.59	10	Inosine-5'-monophosphate dehydrogenase 2
P55209	0.31138	0.59	1.7	5	Nucleosome assembly protein 1-like 1
P31689	0.31138	0.74	1.35	6	DnaJ homolog subfamily A member 1
P18206	0.31318	0.81	1.24	6	Vinculin
O94826	0.31484	2.17	2.17	4	Mitochondrial import receptor subunit TOM70
P31483	0.31637	0.38	2.65	3	Cytotoxic granule associated RNA binding protein TIA1
P00403	0.318	0.52	1.93	3	Cytochrome c oxidase subunit 2
Q07812	0.31954	1.53	1.53	4	Apoptosis regulator BAX
Q08211	0.32236	1.22	1.22	13	ATP-dependent RNA helicase A
P52292	0.32268	2.85	2.85	4	Importin subunit alpha-1
Q15293	0.32536	0.57	1.76	6	Reticulocalbin-1
O60664	0.32546	1.42	1.42	7	Perilipin-3
P26006	0.32869	1.41	1.41	7	Integrin alpha-3
O95433	0.32978	1.32	1.32	4	Activator of 90 kDa heat shock protein ATPase homolog 1
P49006	0.33376	1.7	1.7	2	MARCKS-related protein
P11387	0.35333	0.28	3.6	2	DNA topoisomerase 1
O00116	0.35832	1.61	1.61	6	Alkyldihydroxyacetonephosphate synthase, peroxisomal
Q9BRQ8	0.36482	0.57	1.77	2	Ferroptosis suppressor protein 1
Q04760	0.3663	0.44	2.27	4	Lactoylglutathione lyase
P68431	0.36773	2.11	2.11	2	Histone H3.1
Q6NXT2					Histone H3.3C
P84243					Histone H3.3
Q5TEC6					Histone H3-7
Q16695					Histone H3.1t
Q71DI3					Histone H3.2
P14866	0.371	1.31	1.31	9	Heterogeneous nuclear ribonucleoprotein L
Q15459	0.37249	1.61	1.61	4	Splicing factor 3A subunit 1
P17812	0.39456	0.7	1.43	8	CTP synthase 1
P07910	0.39573	2.01	2.01	2	Heterogeneous nuclear ribonucleoproteins C1/C2
Q01650	0.39688	1.23	1.23	4	Large neutral amino acids transporter small subunit 1
Q13724	0.41597	0.57	1.74	4	Mannosyl-oligosaccharide glucosidase
Q9NS69	0.41597	0.69	1.45	3	Mitochondrial import receptor subunit TOM22 homolog
Q9BQE5	0.4167	0.55	1.81	2	Apolipoprotein L2
P38117	0.4167	0.58	1.72	3	Electron transfer flavoprotein subunit beta
P47914	0.41963	1.11	1.11	2	60S ribosomal protein L29
P62191	0.42047	1.52	1.52	5	26S proteasome regulatory subunit 4
O76024	0.43084	0.26	3.91	3	Wolframin
P49411	0.43218	0.85	1.18	9	Elongation factor Tu, mitochondrial
P53007	0.43415	0.64	1.56	3	Tricarboxylate transport protein, mitochondrial
P13591	0.44056	0.76	1.31	5	Neural cell adhesion molecule 1
P21796	0.44419	0.75	1.33	9	Voltage-dependent anion-selective channel protein 1
P04844	0.44419	0.84	1.19	8	Dolichyl-diphosphooligosaccharide--protein glycosyltransferase subunit 2
P43490	0.4447	1.77	1.77	4	Nicotinamide phosphoribosyltransferase
P49736	0.45015	0.76	1.32	2	DNA replication licensing factor MCM2
P49748	0.49956	1.31	1.31	8	Very long-chain specific acyl-CoA dehydrogenase, mitochondrial
P21964	0.51649	0.77	1.29	4	Catechol O-methyltransferase
Q8WX93	0.52108	2.73	2.73	3	Palladin
P50897	0.52558	0.65	1.54	4	Palmitoyl-protein thioesterase 1
P56134	0.52764	0.68	1.46	2	ATP synthase subunit f, mitochondrial
P62942	0.52934	0.5	1.99	2	Peptidyl-prolyl cis-trans isomerase FKBP1A
P49756	0.52934	1.28	1.28	4	RNA-binding protein 25
Q9Y3I0	0.54005	0.81	1.23	11	RNA-splicing ligase RtcB homolog
Q9UBS4	0.54047	0.37	2.67	3	DnaJ homolog subfamily B member 11
Q9H3N1	0.54063	1.62	1.62	2	Thioredoxin-related transmembrane protein 1
P15151	0.54146	1.84	1.84	2	Poliovirus receptor
Q14974	0.54188	1.27	1.27	11	Importin subunit beta-1
Q8NBQ5	0.54325	0.72	1.4	5	Estradiol 17-beta-dehydrogenase 11
Q06323	0.54628	1.31	1.31	5	Proteasome activator complex subunit 1
P22695	0.54674	0.88	1.14	7	Cytochrome b-c1 complex subunit 2, mitochondrial
O75396	0.55224	0.86	1.17	6	Vesicle-trafficking protein SEC22b
P12004	0.55856	0.85	1.18	6	Proliferating cell nuclear antigen
P11177	0.55856	0.64	1.56	4	Pyruvate dehydrogenase E1 component subunit beta, mitochondrial
P43243	0.56174	1.34	1.34	4	Matrin-3
P32119	0.56231	0.68	1.47	2	Peroxiredoxin-2
Q96KA5	0.56304	1.33	1.33	4	Cleft lip and palate transmembrane protein 1-like protein
O43290	0.56417	2.1	2.1	3	U4/U6.U5 tri-snRNP-associated protein 1
O43175	0.56533	0.9	1.11	9	D-3-phosphoglycerate dehydrogenase
O00264	0.56562	0.62	1.61	3	Membrane-associated progesterone receptor component 1
P00167	0.5659	0.61	1.65	2	Cytochrome b5
P51153	0.56647	0.68	1.48	2	Ras-related protein Rab-13
P07339	0.57077	0.6	1.67	3	Cathepsin D
P08574	0.57077	0.81	1.24	4	Cytochrome c1, heme protein, mitochondrial
P62979	0.57208	0.77	1.31	4	Ubiquitin-40S ribosomal protein S27a
P62987					Ubiquitin-60S ribosomal protein L40
P0CG48					Polyubiquitin-C
P0CG47					Polyubiquitin-B
O43615	0.57336	1.36	1.36	2	Mitochondrial import inner membrane translocase subunit TIM44
P78527	0.57582	1.12	1.12	60	DNA-dependent protein kinase catalytic subunit
Q07954	0.57841	0.58	1.72	2	Prolow-density lipoprotein receptor-related protein 1
P40938	0.58021	1.85	1.85	2	Replication factor C subunit 3
O43242	0.59803	1.17	1.17	3	26S proteasome non-ATPase regulatory subunit 3
P0DP24	0.60642	0.64	1.55	9	Calmodulin-2
P0DP23					Calmodulin-1
P0DP25					Calmodulin-3
P62910	0.6066	1.28	1.28	4	60S ribosomal protein L32
Q9UNZ2	0.6066	0.57	1.76	4	NSFL1 cofactor p47
O00214	0.60855	0.94	1.06	4	Galectin-8
P31939	0.60855	1.5	1.5	5	Bifunctional purine biosynthesis protein ATIC
P50402	0.6095	1.21	1.21	7	Emerin
Q9NVJ2	0.61044	0.71	1.41	6	ADP-ribosylation factor-like protein 8B
P26368	0.62182	1.1	1.1	10	Splicing factor U2AF 65 kDa subunit
Q13085	0.62266	1.1	1.1	184	Acetyl-CoA carboxylase 1
P60981	0.63317	0.6	1.67	3	Destrin
Q14192	0.63317	1.34	1.34	3	Four and a half LIM domains protein 2
Q9BQE3	0.63317	0.63	1.59	5	Tubulin alpha-1C chain
O95292	0.63379	1.35	1.35	3	Vesicle-associated membrane protein-associated protein B/C
Q96IU4	0.63454	0.68	1.47	2	Protein ABHD14B
P17844	0.63527	0.75	1.34	14	Probable ATP-dependent RNA helicase DDX5
P84095	0.64105	0.21	4.85	2	Rho-related GTP-binding protein RhoG
O14818	0.65355	1.23	1.23	3	Proteasome subunit alpha type-7
Q96AE4	0.65956	0.7	1.42	9	Far upstream element-binding protein 1
P50502	0.65956	0.88	1.14	6	Hsc70-interacting protein
Q9NQ29	0.66009	1.54	1.54	2	Putative RNA-binding protein Luc7-like 1
Q9Y490	0.66872	0.78	1.28	13	Talin-1
O75844	0.66872	1.46	1.46	3	CAAX prenyl protease 1 homolog
P50914	0.66917	1.31	1.31	3	60S ribosomal protein L14
P51114	0.66933	1.36	1.36	3	Fragile X mental retardation syndrome-related protein 1
P25786	0.66933	1.44	1.44	5	Proteasome subunit alpha type-1
Q9Y2Q3	0.66933	0.66	1.52	2	Glutathione S-transferase kappa 1
Q9Y639	0.66933	0.99	1.01	2	Neuroplastin
Q99460	0.66961	1.33	1.33	5	26S proteasome non-ATPase regulatory subunit 1
P47755	0.6697	1.12	1.12	7	F-actin-capping protein subunit alpha-2
P52907					F-actin-capping protein subunit alpha-1
P11586	0.67005	1.12	1.12	17	C-1-tetrahydrofolate synthase, cytoplasmic
Q12906	0.67007	1.21	1.21	6	Interleukin enhancer-binding factor 3
P39656	0.67044	0.83	1.21	9	Dolichyl-diphosphooligosaccharide--protein glycosyltransferase 48 kDa subunit
Q9Y285	0.672	1.21	1.21	11	Phenylalanine--tRNA ligase alpha subunit
Q96C19	0.672	1.91	1.91	3	EF-hand domain-containing protein D2
O43169	0.67244	0.84	1.19	4	Cytochrome b5 type B
P49368	0.67455	1.07	1.07	15	T-complex protein 1 subunit gamma
Q3ZCQ8	0.67455	0.71	1.4	5	Mitochondrial import inner membrane translocase subunit TIM50
Q02413	0.67455	0.19	5.3	8	Desmoglein-1
Q8TCT9	0.67493	0.71	1.41	3	Minor histocompatibility antigen H13
Q9BSJ8	0.67498	1.13	1.13	7	Extended synaptotagmin-1
P35232	0.6753	1.21	1.21	10	Prohibitin 1
P55884	0.67575	1.64	1.64	5	Eukaryotic translation initiation factor 3 subunit B
Q9NP72	0.67575	0.64	1.57	5	Ras-related protein Rab-18
P43686	0.67583	1.15	1.15	5	26S proteasome regulatory subunit 6B
P05556	0.67583	1.21	1.21	9	Integrin beta-1
P01111	0.67614	0.75	1.33	2	GTPase NRas
Q01082	0.67653	1.16	1.16	4	Spectrin beta chain, non-erythrocytic 1
P52272	0.67691	1.25	1.25	26	Heterogeneous nuclear ribonucleoprotein M
Q99613	0.67729	1.22	1.22	4	Eukaryotic translation initiation factor 3 subunit C
B5ME19					Eukaryotic translation initiation factor 3 subunit C-like protein
O00410	0.67766	0.71	1.41	5	Importin-5
P30043	0.67829	0.6	1.66	4	Flavin reductase (NADPH)
Q02539	0.67885	1.46	1.46	2	Histone H1.1
P32322	0.67885	0.76	1.32	7	Pyrroline-5-carboxylate reductase 1, mitochondrial
Q96C36					Pyrroline-5-carboxylate reductase 2
Q13347	0.67919	1.81	1.81	3	Eukaryotic translation initiation factor 3 subunit I
P62316	0.67942	1.35	1.35	2	Small nuclear ribonucleoprotein Sm D2
P51148	0.67952	0.99	1.01	5	Ras-related protein Rab-5C
Q13813	0.68184	1.57	1.57	5	Spectrin alpha chain, non-erythrocytic 1
P08754	0.68184	1.32	1.32	2	Guanine nucleotide-binding protein G(i) subunit alpha-3
Q15758	0.68184	1.22	1.22	2	Neutral amino acid transporter B(0)
P17987	0.68216	0.87	1.15	23	T-complex protein 1 subunit alpha
P46940	0.68234	1.16	1.16	15	Ras GTPase-activating-like protein IQGAP1
O43432	0.68429	1.22	1.22	6	Eukaryotic translation initiation factor 4 gamma 3
Q04637					Eukaryotic translation initiation factor 4 gamma 1
P04843	0.68429	0.82	1.21	22	Dolichyl-diphosphooligosaccharide--protein glycosyltransferase subunit 1
P42167	0.68635	1.4	1.4	3	Lamina-associated polypeptide 2, isoforms beta/gamma
P62333	0.68871	1.17	1.17	7	26S proteasome regulatory subunit 10B
P22626	0.689	1.15	1.15	10	Heterogeneous nuclear ribonucleoproteins A2/B1
P36957	0.69401	1.23	1.23	4	Dihydrolipoyllysine-residue succinyltransferase component of 2-oxoglutarate dehydrogenase complex, mitochondrial
P33991	0.69792	1.17	1.17	3	DNA replication licensing factor MCM4
P30044	0.70179	0.77	1.29	4	Peroxiredoxin-5, mitochondrial
Q9BWM7	0.70563	0.72	1.39	5	Sideroflexin-3
P13639	0.7239	1.33	1.33	19	Elongation factor 2
Q13148	0.73119	0.86	1.16	3	TAR DNA-binding protein 43
P25705	0.73842	0.88	1.14	19	ATP synthase subunit alpha, mitochondrial
O14950	0.742	1.61	1.61	2	Myosin regulatory light chain 12B
P19105					Myosin regulatory light chain 12A
Q02790	0.742	1.14	1.14	8	Peptidyl-prolyl cis-trans isomerase FKBP4
O60701	0.742	0.77	1.31	2	UDP-glucose 6-dehydrogenase
Q9H9B4	0.74557	0.81	1.23	3	Sideroflexin-1
P48681	0.749	0.67	1.49	4	Nestin
Q8WW12	0.75593	1.63	1.63	2	PEST proteolytic signal-containing nuclear protein
P46060	0.76616	0.85	1.17	5	Ran GTPase-activating protein 1
Q9UNN8	0.76627	0.88	1.14	3	Endothelial protein C receptor
Q9UJZ1	0.77091	0.82	1.22	4	Stomatin-like protein 2, mitochondrial
P53621	0.77103	0.84	1.19	5	Coatomer subunit alpha
Q9UH62	0.77116	0.74	1.34	4	Armadillo repeat-containing X-linked protein 3
P49257	0.77129	0.81	1.24	8	Protein ERGIC-53
Q05639	0.77129	0.73	1.37	5	Elongation factor 1-alpha 2
P78417	0.77129	1.25	1.25	3	Glutathione S-transferase omega-1
P28482	0.77557	0.81	1.23	4	Mitogen-activated protein kinase 1
P62314	0.77573	1.15	1.15	2	Small nuclear ribonucleoprotein Sm D1
P14314	0.77573	0.73	1.37	6	Glucosidase 2 subunit beta
O96019	0.77619	1.66	1.66	2	Actin-like protein 6A
P02786	0.77635	0.95	1.06	17	Transferrin receptor protein 1
P05141	0.77703	0.82	1.22	6	ADP/ATP translocase 2
Q13418	0.77718	0.91	1.1	6	Integrin-linked protein kinase
Q9Y2A7	0.77828	0.77	1.29	7	Nck-associated protein 1
Q02878	0.77844	1.2	1.2	11	60S ribosomal protein L6
P30086	0.77844	0.73	1.36	5	Phosphatidylethanolamine-binding protein 1
O95373	0.77877	1.14	1.14	5	Importin-7
P67775	0.77944	0.69	1.45	4	Serine/threonine-protein phosphatase 2A catalytic subunit alpha isoform
O75874	0.78287	0.8	1.25	6	Isocitrate dehydrogenase [NADP] cytoplasmic
P25789	0.78287	1.12	1.12	3	Proteasome subunit alpha type-4
P41250	0.78322	1.24	1.24	8	Glycine--tRNA ligase
Q09028	0.78583	1.62	1.62	2	Histone-binding protein RBBP4
O75352	0.795	0.88	1.14	2	Mannose-P-dolichol utilization defect 1 protein
Q9BUJ2	0.79542	1.38	1.38	18	Heterogeneous nuclear ribonucleoprotein U-like protein 1
P60900	0.79564	1.37	1.37	6	Proteasome subunit alpha type-6
P38606	0.79564	1.23	1.23	3	V-type proton ATPase catalytic subunit A
Q9HCE1	0.79564	1.61	1.61	2	Helicase MOV-10
P54136	0.79788	1	1	12	Arginine--tRNA ligase, cytoplasmic
Q14152	0.80074	1.28	1.28	4	Eukaryotic translation initiation factor 3 subunit A
P51659	0.80125	0.79	1.26	3	Peroxisomal multifunctional enzyme type 2
P05387	0.80147	1.09	1.09	7	60S acidic ribosomal protein P2
Q86VP6	0.8017	0.86	1.17	7	Cullin-associated NEDD8-dissociated protein 1
Q9UGP8	0.8017	1.17	1.17	2	Translocation protein SEC63 homolog
O00303	0.80233	0.99	1.01	4	Eukaryotic translation initiation factor 3 subunit F
P47897	0.80233	1.13	1.13	11	Glutamine--tRNA ligase
P41252	0.80282	0.9	1.12	13	Isoleucine--tRNA ligase, cytoplasmic
Q07020	0.80282	1.14	1.14	3	60S ribosomal protein L18
O43399	0.80358	1.02	1.02	4	Tumor protein D54
Q16555	0.80408	1	1	6	Dihydropyrimidinase-related protein 2
Q15800	0.80503	1.06	1.06	2	Methylsterol monooxygenase 1
P07355	0.80503	0.76	1.31	27	Annexin A2
P47756	0.80503	1.27	1.27	3	F-actin-capping protein subunit beta
Q01844	0.80503	0.62	1.61	6	RNA-binding protein EWS
Q9UHB9	0.80503	0.93	1.08	3	Signal recognition particle subunit SRP68
Q15637	0.80639	0.71	1.4	6	Splicing factor 1
P35613	0.81096	0.9	1.12	5	Basigin
O43390	0.81096	1.12	1.12	3	Heterogeneous nuclear ribonucleoprotein R
P51571	0.81174	0.69	1.44	2	Translocon-associated protein subunit delta
P02511	0.81174	0.67	1.5	6	Alpha-crystallin B chain
P33992	0.81425	1.29	1.29	6	DNA replication licensing factor MCM5
P04792	0.81503	1.11	1.11	16	Heat shock protein beta-1
Q13740	0.81503	1.19	1.19	7	CD166 antigen
Q9NQC3	0.81508	1.21	1.21	5	Reticulon-4
O00483	0.8162	0.8	1.25	2	Cytochrome c oxidase subunit NDUFA4
P51991	0.81856	1.17	1.17	6	Heterogeneous nuclear ribonucleoprotein A3
Q9UHD8	0.82111	1.19	1.19	4	Septin-9
Q14318	0.82111	0.81	1.23	3	Peptidyl-prolyl cis-trans isomerase FKBP8
Q53GQ0	0.82354	0.91	1.1	3	Very-long-chain 3-oxoacyl-CoA reductase
P62750	0.82564	1.15	1.15	6	60S ribosomal protein L23a
Q9H0U4	0.82595	0.94	1.07	4	Ras-related protein Rab-1B
Q04695	0.82741	1.13	1.13	7	Keratin, type I cytoskeletal 17
P06748	0.82741	0.86	1.17	9	Nucleophosmin
P63104	0.83072	0.84	1.19	7	14-3-3 protein zeta/delta
O95864	0.8404	0.76	1.32	5	Acyl-CoA 6-desaturase
P10515	0.8586	1.22	1.22	5	Dihydrolipoyllysine-residue acetyltransferase component of pyruvate dehydrogenase complex, mitochondrial
P23284	0.86611	0.87	1.14	6	Peptidyl-prolyl cis-trans isomerase B
Q15392	0.86913	1.34	1.34	2	Delta(24)-sterol reductase
Q15233	0.86913	1.15	1.15	5	Non-POU domain-containing octamer-binding protein
Q9NUQ9	0.86913	0.92	1.09	3	CYFIP-related Rac1 interactor B
P62873	0.87047	1.17	1.17	4	Guanine nucleotide-binding protein G(I)/G(S)/G(T) subunit beta-1
P62879					Guanine nucleotide-binding protein G(I)/G(S)/G(T) subunit beta-2
Q15084	0.87093	1.39	1.39	9	Protein disulfide-isomerase A6
P11940	0.88937	1.14	1.14	12	Polyadenylate-binding protein 1
Q9UHX1	0.89143	1	1	10	Poly(U)-binding-splicing factor PUF60
P47929	0.90319	0.4	2.47	2	Galectin-7
P54577	0.90375	1.13	1.13	3	Tyrosine--tRNA ligase, cytoplasmic
P30626	0.90519	1.56	1.56	5	Sorcin
P13804	0.90717	1.21	1.21	3	Electron transfer flavoprotein subunit alpha, mitochondrial
O00571	0.91189	0.89	1.13	6	ATP-dependent RNA helicase DDX3X
P26232	0.91246	0.85	1.17	6	Catenin alpha-2
P35221					Catenin alpha-1
P09651	0.91304	1.07	1.07	10	Heterogeneous nuclear ribonucleoprotein A1
Q9UBX3	0.91304	0.34	2.95	3	Mitochondrial dicarboxylate carrier
P62847	0.9142	0.88	1.13	3	40S ribosomal protein S24
O75369	0.91489	0.84	1.19	19	Filamin-B
Q9UJS0	0.91489	1.07	1.07	3	Calcium-binding mitochondrial carrier protein Aralar2
Q14764	0.9153	0.96	1.04	4	Major vault protein
O96005	0.91587	1.01	1.01	4	Cleft lip and palate transmembrane protein 1
P10599	0.91587	1.25	1.25	4	Thioredoxin
P62136	0.91587	1.11	1.11	4	Serine/threonine-protein phosphatase PP1-alpha catalytic subunit
P62140					Serine/threonine-protein phosphatase PP1-beta catalytic subunit
Q86YZ3	0.91587	0.41	2.47	13	Hornerin
P49755	0.91587	0.9	1.11	7	Transmembrane emp24 domain-containing protein 10
Q99623	0.9163	1.31	1.31	8	Prohibitin-2
P17931	0.91673	0.6	1.68	3	Galectin-3
P08195	0.91716	1.08	1.08	14	4F2 cell-surface antigen heavy chain
Q16851	0.91844	0.65	1.53	2	UTP--glucose-1-phosphate uridylyltransferase
P07099	0.91901	0.91	1.1	7	Epoxide hydrolase 1
P60903	0.92037	0.88	1.14	3	Protein S100-A10
Q92499	0.92094	0.9	1.11	10	ATP-dependent RNA helicase DDX1
P61160	0.92515	0.89	1.12	2	Actin-related protein 2
O95232	0.92515	1.24	1.24	5	Luc7-like protein 3
Q12931	0.92537	1	1	2	Heat shock protein 75 kDa, mitochondrial
P48643	0.92537	0.94	1.07	11	T-complex protein 1 subunit epsilon
Q9Y5M8	0.92632	0.58	1.71	2	Signal recognition particle receptor subunit beta
P51809	0.92691	0.39	2.57	2	Vesicle-associated membrane protein 7
P30040	0.92857	0.7	1.43	4	Endoplasmic reticulum resident protein 29
P07108	0.92857	0.78	1.28	2	Acyl-CoA-binding protein
Q9UNM6	0.92867	1.16	1.16	3	26S proteasome non-ATPase regulatory subunit 13
P0DMV9	0.92867	1.23	1.23	8	Heat shock 70 kDa protein 1B
P0DMV8					Heat shock 70 kDa protein 1A
P35637	0.92966	1.51	1.51	6	RNA-binding protein FUS
P06576	0.9302	0.93	1.07	17	ATP synthase subunit beta, mitochondrial
P14625	0.93075	0.93	1.08	18	Endoplasmin
P46379	0.93122	1.11	1.11	4	Large proline-rich protein BAG6
P06493	0.93131	0.9	1.11	5	Cyclin-dependent kinase 1
Q9BPW8	0.93186	0.89	1.12	3	Protein NipSnap homolog 1
P02765	0.93242	0.44	2.28	2	Alpha-2-HS-glycoprotein
P36871	0.93242	0.74	1.36	5	Phosphoglucomutase-1
Q12797	0.93242	1.07	1.07	3	Aspartyl/asparaginyl beta-hydroxylase
P61353	0.93242	1.08	1.08	3	60S ribosomal protein L27
P52209	0.934	0.7	1.42	6	6-phosphogluconate dehydrogenase, decarboxylating
O00231	0.934	1.2	1.2	8	26S proteasome non-ATPase regulatory subunit 11
O75907	0.934	0.77	1.31	2	Diacylglycerol O-acyltransferase 1
Q01085	0.934	0.81	1.23	6	Nucleolysin TIAR
P25398	0.93574	0.87	1.14	5	40S ribosomal protein S12
O75821	0.93628	1.26	1.26	2	Eukaryotic translation initiation factor 3 subunit G
Q96FQ6	0.93628	0.6	1.66	3	Protein S100-A16
Q9BUN8	0.93685	0.85	1.17	2	Derlin-1
Q9NZM1	0.93695	0.9	1.12	4	Myoferlin
Q9NXW2	0.93737	0.76	1.32	2	DnaJ homolog subfamily B member 12
Q15121	0.93737	0.88	1.14	3	Astrocytic phosphoprotein PEA-15
Q15046	0.93747	1.14	1.14	9	Lysine--tRNA ligase
O75400	0.93757	1.16	1.16	2	Pre-mRNA-processing factor 40 homolog A
Q15366	0.93757	0.94	1.06	4	Poly(rC)-binding protein 2
P78344	0.93757	0.89	1.12	2	Eukaryotic translation initiation factor 4 gamma 2
Q29RF7	0.93841	1.66	1.66	2	Sister chromatid cohesion protein PDS5 homolog A
P08134	0.93848	0.81	1.24	7	Rho-related GTP-binding protein RhoC
P61586					Transforming protein RhoA
Q9Y383	0.93897	0.97	1.03	2	Putative RNA-binding protein Luc7-like 2
P05198	0.93909	1.37	1.37	4	Eukaryotic translation initiation factor 2 subunit 1
Q15907	0.93909	1.19	1.19	8	Ras-related protein Rab-11B
P50990	0.93913	0.99	1.01	12	T-complex protein 1 subunit theta
Q9BSD7	0.93945	1.16	1.16	4	Cancer-related nucleoside-triphosphatase
P29692	0.93945	0.85	1.17	8	Elongation factor 1-delta
P16435	0.93959	0.92	1.09	7	NADPH--cytochrome P450 reductase
P00387	0.93972	0.88	1.13	8	NADH-cytochrome b5 reductase 3
P39023	0.93973	0.91	1.09	10	60S ribosomal protein L3
P13489	0.93974	0.58	1.73	2	Ribonuclease inhibitor
Q9Y3F4	0.94015	1	1	6	Serine-threonine kinase receptor-associated protein
Q9UBI6	0.94026	1.09	1.09	3	Guanine nucleotide-binding protein G(I)/G(S)/G(O) subunit gamma-12
P63010	0.94028	1.74	1.74	2	AP-2 complex subunit beta
Q12907	0.94031	0.92	1.09	8	Vesicular integral-membrane protein VIP36
O43684	0.94031	1.12	1.12	4	Mitotic checkpoint protein BUB3
P34897	0.94056	1.62	1.62	5	Serine hydroxymethyltransferase, mitochondrial
P62753	0.94071	0.92	1.09	3	40S ribosomal protein S6
Q9Y5V3	0.94071	1.1	1.1	5	Melanoma-associated antigen D1
P18124	0.94082	1.14	1.14	7	60S ribosomal protein L7
Q9Y4L1	0.94112	0.73	1.38	4	Hypoxia up-regulated protein 1
Q9UK76	0.94117	0.72	1.38	5	Jupiter microtubule associated homolog 1
Q96P70	0.94124	0.77	1.3	4	Importin-9
P29401	0.94137	0.89	1.12	9	Transketolase
Q08209	0.94151	1.05	1.05	2	Serine/threonine-protein phosphatase 2B catalytic subunit alpha isoform
P22102	0.94151	0.79	1.26	4	Trifunctional purine biosynthetic protein adenosine-3
P11233	0.94186	1.15	1.15	3	Ras-related protein Ral-A
Q9BVK6	0.94186	0.86	1.17	3	Transmembrane emp24 domain-containing protein 9
Q9P0L0	0.94216	1.21	1.21	5	Vesicle-associated membrane protein-associated protein A
P20042	0.94216	1.43	1.43	2	Eukaryotic translation initiation factor 2 subunit 2
P31948	0.94228	1.2	1.2	8	Stress-induced-phosphoprotein 1
P11413	0.94259	0.88	1.13	16	Glucose-6-phosphate 1-dehydrogenase
Q14739	0.94272	1.21	1.21	3	Delta(14)-sterol reductase LBR
Q12905	0.94296	1.16	1.16	4	Interleukin enhancer-binding factor 2
P61106	0.94296	1.09	1.09	5	Ras-related protein Rab-14
P13473	0.94325	0.93	1.08	2	Lysosome-associated membrane glycoprotein 2
O75533	0.94334	1.3	1.3	4	Splicing factor 3B subunit 1
O00299	0.94334	1.18	1.18	7	Chloride intracellular channel protein 1
P05023	0.94595	0.96	1.04	16	Sodium/potassium-transporting ATPase subunit alpha-1
Q8TA86	0.94685	1.22	1.22	6	Retinitis pigmentosa 9 protein
Q99729	0.94748	1.03	1.03	2	Heterogeneous nuclear ribonucleoprotein A/B
P38646	0.94885	1.06	1.06	14	Stress-70 protein, mitochondrial
Q8NC51	0.94938	1.6	1.6	5	Plasminogen activator inhibitor 1 RNA-binding protein
P83731	0.95211	0.93	1.08	4	60S ribosomal protein L24
P26641	0.95347	0.9	1.11	15	Elongation factor 1-gamma
Q9Y2V2	0.954	0.78	1.27	2	Calcium-regulated heat-stable protein 1
P07814	0.95447	1	1	18	Bifunctional glutamate/proline--tRNA ligase
Q9P2E9	0.95452	0.96	1.05	5	Ribosome-binding protein 1
P27816	0.95453	1.08	1.08	9	Microtubule-associated protein 4
P31947	0.95453	1.29	1.29	4	14-3-3 protein sigma
Q8WWC4	0.95495	0.38	2.62	2	m-AAA protease-interacting protein 1, mitochondrial
Q6DD88	0.95503	1.01	1.01	4	Atlastin-3
P42694	0.95505	0.99	1.01	4	Probable helicase with zinc finger domain
Q14240	0.95543	1.14	1.14	12	Eukaryotic initiation factor 4A-II
P38919					Eukaryotic initiation factor 4A-III
P60842					Eukaryotic initiation factor 4A-I
P61019	0.95543	1.12	1.12	12	Ras-related protein Rab-2A
P42766	0.95555	1.14	1.14	2	60S ribosomal protein L35
Q15365	0.95558	0.79	1.26	5	Poly(rC)-binding protein 1
O96008	0.95558	1.05	1.05	2	Mitochondrial import receptor subunit TOM40 homolog
Q06830	0.95607	0.96	1.04	8	Peroxiredoxin-1
P23246	0.95607	1.15	1.15	9	Splicing factor, proline- and glutamine-rich
Q99497	0.95653	0.89	1.13	6	Parkinson disease protein 7
Q13185	0.95664	1.3	1.3	3	Chromobox protein homolog 3
P25205	0.95669	1.06	1.06	6	DNA replication licensing factor MCM3
Q16181	0.957	0.98	1.02	3	Septin-7
Q16643	0.957	0.8	1.25	5	Drebrin
P08621	0.95724	1.05	1.05	3	U1 small nuclear ribonucleoprotein 70 kDa
P24534	0.95748	1	1	3	Elongation factor 1-beta
P33993	0.95748	1.2	1.2	12	DNA replication licensing factor MCM7
P62906	0.95766	1.02	1.02	9	60S ribosomal protein L10a
Q15369	0.95794	0.63	1.59	2	Elongin-C
Q7KZF4	0.95807	0.42	2.36	3	Staphylococcal nuclease domain-containing protein 1
P14923	0.95842	0.37	2.72	12	Junction plakoglobin
Q9Y3E5	0.95842	1.47	1.47	2	Peptidyl-tRNA hydrolase 2, mitochondrial
O95721	0.95856	1	1	2	Synaptosomal-associated protein 29
P61289	0.95871	0.73	1.36	4	Proteasome activator complex subunit 3
Q92616	0.95871	1.07	1.07	16	eIF-2-alpha kinase activator GCN1
P50991	0.95895	1.12	1.12	11	T-complex protein 1 subunit delta
P56192	0.959	1.27	1.27	5	Methionine--tRNA ligase, cytoplasmic
P30519	0.959	0.93	1.08	3	Heme oxygenase 2
P68032	0.95905	1.15	1.15	2	Actin, alpha cardiac muscle 1
P68133					Actin, alpha skeletal muscle
O95757	0.95929	1.29	1.29	17	Heat shock 70 kDa protein 4L
P34932					Heat shock 70 kDa protein 4
P15121	0.95954	0.83	1.21	3	Aldo-keto reductase family 1 member B1
P07858	0.96003	0.99	1.01	4	Cathepsin B
P51665	0.96003	1.12	1.12	3	26S proteasome non-ATPase regulatory subunit 7
P43487	0.96003	1.12	1.12	5	Ran-specific GTPase-activating protein
Q99805	0.96004	1.11	1.11	2	Transmembrane 9 superfamily member 2
P53992	0.96004	0.91	1.09	3	Protein transport protein Sec24C
Q8TCJ2	0.96066	0.76	1.32	6	Dolichyl-diphosphooligosaccharide--protein glycosyltransferase subunit STT3B
Q96FJ2	0.96066	1.08	1.08	3	Dynein light chain 2, cytoplasmic
P28066	0.961	1.02	1.02	3	Proteasome subunit alpha type-5
Q13423	0.961	0.86	1.16	8	NAD(P) transhydrogenase, mitochondrial
Q07021	0.96103	0.99	1.01	4	Complement component 1 Q subcomponent-binding protein, mitochondrial
Q01105	0.96103	0.72	1.39	5	Protein SET
Q07065	0.96146	0.89	1.12	16	Cytoskeleton-associated protein 4
P62899	0.96146	0.94	1.06	2	60S ribosomal protein L31
Q9Y696	0.96197	0.59	1.7	3	Chloride intracellular channel protein 4
P24539	0.96204	1.06	1.06	3	ATP synthase F(0) complex subunit B1, mitochondrial
P26640	0.96204	1.02	1.02	8	Valine--tRNA ligase
P04181	0.96246	1.11	1.11	5	Ornithine aminotransferase, mitochondrial
Q9HD45	0.96246	0.75	1.34	3	Transmembrane 9 superfamily member 3
Q16531	0.96306	1.01	1.01	12	DNA damage-binding protein 1
P36578	0.96352	1.13	1.13	14	60S ribosomal protein L4
Q9Y2J2	0.96357	0.87	1.15	3	Band 4.1-like protein 3
P62330	0.96364	0.85	1.17	3	ADP-ribosylation factor 6
Q14498	0.96394	0.99	1.01	9	RNA-binding protein 39
P63162	0.96408	1.08	1.08	3	Small nuclear ribonucleoprotein-associated protein N
P14678					Small nuclear ribonucleoprotein-associated proteins B and B'
Q86X51	0.96428	1.01	1.01	2	EZH inhibitory protein
Q9P035	0.96428	1.68	1.68	2	Very-long-chain (3R)-3-hydroxyacyl-CoA dehydratase 3
Q8N766	0.9646	1.03	1.03	4	ER membrane protein complex subunit 1
P29218	0.9651	0.64	1.57	3	Inositol monophosphatase 1
O75347	0.96512	0.88	1.13	3	Tubulin-specific chaperone A
P18031	0.96513	0.71	1.41	4	Tyrosine-protein phosphatase non-receptor type 1
Q99873	0.96549	1.32	1.32	2	Protein arginine N-methyltransferase 1
P26196	0.96567	1.08	1.08	5	Probable ATP-dependent RNA helicase DDX6
P53999	0.9662	1.19	1.19	3	Activated RNA polymerase II transcriptional coactivator p15
P62318	0.96674	0.83	1.21	2	Small nuclear ribonucleoprotein Sm D3
P14174	0.97129	1.22	1.22	2	Macrophage migration inhibitory factor
Q9Y6C9	0.97129	0.99	1.01	3	Mitochondrial carrier homolog 2
Q9UJU6	0.97874	1.35	1.35	2	Drebrin-like protein
P30041	0.97982	0.86	1.16	8	Peroxiredoxin-6
Q96KP4	0.98039	0.94	1.06	2	Cytosolic non-specific dipeptidase
Q9H0S4	0.9809	1.18	1.18	2	Probable ATP-dependent RNA helicase DDX47
P67812	0.98461	0.97	1.03	3	Signal peptidase complex catalytic subunit SEC11A
Q969N2	0.98724	0.71	1.41	2	GPI transamidase component PIG-T
O00763	0.98829	0.89	1.12	8	Acetyl-CoA carboxylase 2
P61006	0.98933	0.57	1.77	2	Ras-related protein Rab-8A
P11279	0.98982	0.9	1.11	3	Lysosome-associated membrane glycoprotein 1
P62263	0.98982	0.87	1.15	3	40S ribosomal protein S14
Q71UM5	0.99078	1.22	1.22	4	40S ribosomal protein S27-like
Q8N5K1	0.99078	0.83	1.2	5	CDGSH iron-sulfur domain-containing protein 2
P16615	0.99187	1.14	1.14	4	Sarcoplasmic/endoplasmic reticulum calcium ATPase 2
P61224	0.99187	0.85	1.17	2	Ras-related protein Rap-1b
P62834					Ras-related protein Rap-1A
Q13283	0.99187	1	1	6	Ras GTPase-activating protein-binding protein 1
P61163	0.99187	0.97	1.03	2	Alpha-centractin
Q13155	0.99226	0.95	1.05	4	Aminoacyl tRNA synthase complex-interacting multifunctional protein 2
P09496	0.99226	0.82	1.21	3	Clathrin light chain A
Q9BQ04	0.99318	1.39	1.39	3	RNA-binding protein 4B
Q9BWF3					RNA-binding protein 4
Q9NPA0	0.99321	0.87	1.14	2	ER membrane protein complex subunit 7
Q5JTV8	0.99327	0.81	1.24	3	Torsin-1A-interacting protein 1
Q92522	0.99327	0.88	1.13	3	Histone H1.10
Q8NCA5	0.99383	0.93	1.08	4	Protein FAM98A
Q8IWE2	0.99383	1.28	1.28	2	Protein NOXP20
P46776	0.99389	1.01	1.01	3	60S ribosomal protein L27a
Q00325	0.99403	0.95	1.05	4	Phosphate carrier protein, mitochondrial
Q9UMS4	0.99414	1.23	1.23	3	Pre-mRNA-processing factor 19
Q14444	0.9944	1.06	1.06	3	Caprin-1
Q9Y277	0.99446	1.13	1.13	6	Voltage-dependent anion-selective channel protein 3
P60468	0.99472	1.11	1.11	3	Protein transport protein Sec61 subunit beta
O14773	0.99485	0.93	1.08	2	Tripeptidyl-peptidase 1
P36542	0.99489	0.98	1.02	6	ATP synthase subunit gamma, mitochondrial
Q8N428	0.99499	0.22	4.54	2	Polypeptide N-acetylgalactosaminyltransferase 16
O95573	0.99509	1.01	1.01	6	Fatty acid CoA ligase Acsl3
Q9BW27	0.99522	0.82	1.22	2	Nuclear pore complex protein Nup85
Q9BUF5	0.99522	1.13	1.13	12	Tubulin beta-6 chain
Q99714	0.99537	0.7	1.43	5	3-hydroxyacyl-CoA dehydrogenase type-2
P54920	0.99537	0.06	16.59	2	Alpha-soluble NSF attachment protein
P09874	0.99552	1.06	1.06	3	Poly [ADP-ribose] polymerase 1
P18859	0.99552	0.77	1.31	2	ATP synthase-coupling factor 6, mitochondrial
P51149	0.99576	0.93	1.07	6	Ras-related protein Rab-7a
P16949	0.99576	1.17	1.17	3	Stathmin
Q93045					Stathmin-2
P42224	0.99576	0.95	1.05	5	Signal transducer and activator of transcription 1-alpha/beta
P61313	0.99609	1.03	1.03	7	60S ribosomal protein L15
P53396	0.99631	0.74	1.36	8	ATP-citrate synthase
Q03252	0.99658	1.4	1.4	5	Lamin-B2
P33176	0.99658	1.57	1.57	3	Kinesin-1 heavy chain
O95793	0.99662	0.96	1.04	5	Double-stranded RNA-binding protein Staufen homolog 1
Q99436	0.9973	0.97	1.03	3	Proteasome subunit beta type-7
P17174	0.99747	1.14	1.14	2	Aspartate aminotransferase, cytoplasmic
P19367	0.99855	0.79	1.26	6	Hexokinase-1
Q99536	0.99984	1.07	1.07	6	Synaptic vesicle membrane protein VAT-1 homolog
Q15631	1	0.98	1.02	4	Translin
P30101	1	1.02	1.02	16	Protein disulfide-isomerase A3
P05388	1	1.04	1.04	8	60S acidic ribosomal protein P0
P14868	1	1.05	1.05	13	Aspartate--tRNA ligase, cytoplasmic
O43491	1	1.36	1.36	4	Band 4.1-like protein 2
Q9NYF8	1	0.94	1.06	8	Bcl-2-associated transcription factor 1
P78371	1	0.99	1.01	13	T-complex protein 1 subunit beta
P40926	1	0.88	1.14	6	Malate dehydrogenase, mitochondrial
Q14203	1	0.84	1.18	4	Dynactin subunit 1
P00441	1	0.81	1.24	3	Superoxide dismutase [Cu-Zn]
P62258	1	0.99	1.01	6	14-3-3 protein epsilon
Q99832	1	1.09	1.09	11	T-complex protein 1 subunit eta
A6NHQ2	1	1.18	1.18	2	rRNA/tRNA 2'-O-methyltransferase fibrillarin-like protein 1
P22087					rRNA 2'-O-methyltransferase fibrillarin
O75390	1	0.98	1.02	4	Citrate synthase, mitochondrial
P28070	1	0.88	1.14	3	Proteasome subunit beta type-4
P61247	1	0.97	1.03	10	40S ribosomal protein S3a
P22234	1	1.06	1.06	9	Multifunctional protein ADE2
Q01518	1	1.13	1.13	5	Adenylyl cyclase-associated protein 1
Q92973	1	1.11	1.11	7	Transportin-1
Q7L576	1	1.06	1.06	4	Cytoplasmic FMR1-interacting protein 1
Q5JRK9	1	0.69	1.44	3	Putative G antigen family E member 3
P00505	1	1.16	1.16	4	Aspartate aminotransferase, mitochondrial
P05455	1	1.03	1.03	7	Lupus La protein
Q12904	1	1.08	1.08	3	Aminoacyl tRNA synthase complex-interacting multifunctional protein 1
Q9Y3U8	1	0.95	1.05	2	60S ribosomal protein L36
Q13765	1	0.97	1.04	2	Nascent polypeptide-associated complex subunit alpha
E9PAV3					Nascent polypeptide-associated complex subunit alpha, muscle-specific form
Q00610	1	0.93	1.08	35	Clathrin heavy chain 1
Q9UN86	1	1.04	1.04	2	Ras GTPase-activating protein-binding protein 2
Q14157	1	0.98	1.02	4	Ubiquitin-associated protein 2-like
P60174	1	1	1	11	Triosephosphate isomerase
P37802	1	0.89	1.13	8	Transgelin-2
Q15181	1	0.96	1.04	7	Inorganic pyrophosphatase
Q92598	1	1.2	1.2	5	Heat shock protein 105 kDa
P46821	1	0.88	1.14	6	Microtubule-associated protein 1B
Q14165	1	1.01	1.01	2	Malectin
P10809	1	0.94	1.07	19	60 kDa heat shock protein, mitochondrial
P13693	1	1.27	1.27	4	Translationally-controlled tumor protein
Q15417	1	0.82	1.22	6	Calponin-3
Q99439					Calponin-2
P49207	1	1.01	1.01	2	60S ribosomal protein L34
P17980	1	1	1	7	26S proteasome regulatory subunit 6A
P61221	1	1.26	1.26	3	ATP-binding cassette sub-family E member 1
Q7Z6Z7	1	0.74	1.35	4	E3 ubiquitin-protein ligase HUWE1
P31949	1	0.82	1.22	2	Protein S100-A11
Q9UQ80	1	1.05	1.05	4	Proliferation-associated protein 2G4
Q8WUM4	1	1.07	1.07	4	Programmed cell death 6-interacting protein
Q96FW1	1	1.08	1.08	2	Ubiquitin thioesterase OTUB1
P15531	1	1	1	4	Nucleoside diphosphate kinase A
P63241	1	1.05	1.05	4	Eukaryotic translation initiation factor 5A-1
P22392	1	0.98	1.02	2	Nucleoside diphosphate kinase B
Q8NBS9	1	0.9	1.11	3	Thioredoxin domain-containing protein 5
P26599	1	1.08	1.08	3	Polypyrimidine tract-binding protein 1
P68104	1	1.19	1.19	7	Elongation factor 1-alpha 1
Q14103	1	1.04	1.04	2	Heterogeneous nuclear ribonucleoprotein D0
P62841	1	0.87	1.15	4	40S ribosomal protein S15
P13647	1	0.62	1.6	15	Keratin, type II cytoskeletal 5
P62081	1	0.75	1.34	5	40S ribosomal protein S7
P23396	1	0.89	1.13	15	40S ribosomal protein S3
Q86V81	1	1.04	1.04	4	THO complex subunit 4
Q9NWB1	1	1.17	1.17	2	RNA binding protein fox-1 homolog 1
O43251					RNA binding protein fox-1 homolog 2
P62701	1	1.01	1.01	11	40S ribosomal protein S4, X isoform
P08708	1	1.01	1.01	10	40S ribosomal protein S17
Q09666	1	0.97	1.03	70	Neuroblast differentiation-associated protein AHNAK
Q9HCC0	1	1	1	44	Methylcrotonoyl-CoA carboxylase beta chain, mitochondrial
Q9P2X0	1	0.98	1.02	2	Dolichol-phosphate mannosyltransferase subunit 3
P00558	1	0.83	1.2	12	Phosphoglycerate kinase 1
P61619	1	1.11	1.11	3	Protein transport protein Sec61 subunit alpha isoform 1
Q9H9S3					Protein transport protein Sec61 subunit alpha isoform 2
P61026	1	0.97	1.03	4	Ras-related protein Rab-10
P07737	1	1.2	1.2	6	Profilin-1
Q92945	1	1.18	1.18	13	Far upstream element-binding protein 2
P46783	1	1.02	1.02	7	40S ribosomal protein S10
P52597	1	0.79	1.26	6	Heterogeneous nuclear ribonucleoprotein F
Q15005	1	0.96	1.04	3	Signal peptidase complex subunit 2
Q04917	1	0.67	1.49	2	14-3-3 protein eta
P08670	1	0.98	1.02	29	Vimentin
Q96RQ3	1	1	1	52	Methylcrotonoyl-CoA carboxylase subunit alpha, mitochondrial
Q96AG4	1	0.86	1.16	7	Leucine-rich repeat-containing protein 59
P61088	1	1.15	1.15	3	Ubiquitin-conjugating enzyme E2 N
P60866	1	0.7	1.43	5	40S ribosomal protein S20
P20073	1	0.89	1.13	7	Annexin A7
P00338	1	0.87	1.15	9	L-lactate dehydrogenase A chain
P06396	1	0.95	1.05	6	Gelsolin
Q56VL3	1	0.82	1.22	5	OCIA domain-containing protein 2
P07602	1	0.94	1.07	3	Prosaposin
P43121	1	0.99	1.01	3	Cell surface glycoprotein MUC18
P62829	1	0.97	1.03	6	60S ribosomal protein L23
P46781	1	1	1	5	40S ribosomal protein S9
O15144	1	1.05	1.05	2	Actin-related protein 2/3 complex subunit 2
P09543	1	1.78	1.78	2	2',3'-cyclic-nucleotide 3'-phosphodiesterase
P18669	1	0.78	1.28	7	Phosphoglycerate mutase 1
P46779	1	1.14	1.14	3	60S ribosomal protein L28
Q5D862	1	0.61	1.64	8	Filaggrin-2
P15880	1	1	1	6	40S ribosomal protein S2
P40227	1	1.11	1.11	7	T-complex protein 1 subunit zeta
P26038	1	1.01	1.01	7	Moesin
P35268	1	0.96	1.05	2	60S ribosomal protein L22
P62851	1	1	1	5	40S ribosomal protein S25
Q07666	1	0.95	1.05	2	KH domain-containing, RNA-binding, signal transduction-associated protein 1
P14618	1	1.16	1.16	28	Pyruvate kinase PKM
Q05519	1	0.87	1.15	3	Serine/arginine-rich splicing factor 11
O43402	1	0.96	1.04	2	ER membrane protein complex subunit 8
P09429	1	1.2	1.2	2	High mobility group protein B1
P61970	1	0.82	1.21	3	Nuclear transport factor 2
P61604	1	1.02	1.02	6	10 kDa heat shock protein, mitochondrial
O14980	1	0.98	1.02	15	Exportin-1
P11142	1	1.03	1.03	28	Heat shock cognate 71 kDa protein
O43707	1	1.07	1.07	20	Alpha-actinin-4
P27348	1	0.99	1.01	5	14-3-3 protein theta
P22314	1	0.95	1.05	13	Ubiquitin-like modifier-activating enzyme 1
Q9Y2W1	1	1.14	1.14	10	Thyroid hormone receptor-associated protein 3
P62424	1	1.02	1.02	5	60S ribosomal protein L7a
P04083	1	1.08	1.08	10	Annexin A1
P20700	1	0.94	1.07	13	Lamin-B1
P30153	1	0.82	1.22	5	Serine/threonine-protein phosphatase 2A 65 kDa regulatory subunit A alpha isoform
P46977	1	1.13	1.13	5	Dolichyl-diphosphooligosaccharide--protein glycosyltransferase subunit STT3A
Q9H853	1	0.96	1.05	2	Putative tubulin-like protein alpha-4B
P11216	1	1.19	1.19	2	Glycogen phosphorylase, brain form
P11217					Glycogen phosphorylase, muscle form
P49321	1	1.05	1.05	13	Nuclear autoantigenic sperm protein
P40925	1	0.73	1.37	4	Malate dehydrogenase, cytoplasmic
P13645	1	0.62	1.62	35	Keratin, type I cytoskeletal 10
P31946	1	1.01	1.01	6	14-3-3 protein beta/alpha
P30566	1	1.05	1.05	2	Adenylosuccinate lyase
P00492	1	0.68	1.48	3	Hypoxanthine-guanine phosphoribosyltransferase
P46459	1	0.97	1.03	7	Vesicle-fusing ATPase
Q16795	1	1	1	2	NADH dehydrogenase [ubiquinone] 1 alpha subcomplex subunit 9, mitochondrial
P50552	1	0.79	1.27	2	Vasodilator-stimulated phosphoprotein
P12081	1	1.21	1.21	2	Histidine--tRNA ligase, cytoplasmic
P04075	1	1.04	1.04	9	Fructose-bisphosphate aldolase A
P62277	1	1.02	1.02	6	40S ribosomal protein S13
P35606	1	0.63	1.58	4	Coatomer subunit beta'
P84085	1	0.64	1.56	2	ADP-ribosylation factor 5
P45974	1	0.86	1.16	4	Ubiquitin carboxyl-terminal hydrolase 5
P78347	1	1.03	1.03	41	General transcription factor II-I
P84098	1	0.8	1.24	2	60S ribosomal protein L19
Q15019	1	1.57	1.57	3	Septin-2
P52565	1	0.92	1.09	4	Rho GDP-dissociation inhibitor 1
Q9NZ01	1	0.93	1.07	4	Very-long-chain enoyl-CoA reductase
P28331	1	0.95	1.05	3	NADH-ubiquinone oxidoreductase 75 kDa subunit, mitochondrial
P07237	1	1.02	1.02	13	Protein disulfide-isomerase
P62269	1	1.19	1.19	8	40S ribosomal protein S18
P27708	1	1.03	1.03	8	CAD protein
P07195	1	1.01	1.01	8	L-lactate dehydrogenase B chain
P12814	1	1.14	1.14	14	Alpha-actinin-1
P48047	1	0.79	1.27	6	ATP synthase subunit O, mitochondrial
P23526	1	1.08	1.08	8	Adenosylhomocysteinase
P30050	1	1.11	1.11	7	60S ribosomal protein L12
P15924	1	0.59	1.69	13	Desmoplakin
O15173	1	0.95	1.06	2	Membrane-associated progesterone receptor component 2
P51572	1	1.12	1.12	4	B-cell receptor-associated protein 31
Q14195	1	0.91	1.09	5	Dihydropyrimidinase-related protein 3
P11166	1	1.01	1.01	4	Solute carrier family 2, facilitated glucose transporter member 1
P57088	1	0.93	1.08	3	Transmembrane protein 33
Q92841	1	0.72	1.39	12	Probable ATP-dependent RNA helicase DDX17
Q96EP5	1	0.97	1.03	7	DAZ-associated protein 1
P09211	1	0.89	1.13	11	Glutathione S-transferase P
Q9HDC9	1	1.03	1.03	8	Adipocyte plasma membrane-associated protein
P08758	1	0.96	1.05	9	Annexin A5
Q10471	1	1.15	1.15	5	Polypeptide N-acetylgalactosaminyltransferase 2
Q13838	1	0.79	1.27	3	Spliceosome RNA helicase DDX39B
Q9HB71	1	1	1	6	Calcyclin-binding protein
Q9BRA2	1	0.88	1.14	2	Thioredoxin domain-containing protein 17
Q9Y3B3	1	1.07	1.07	2	Transmembrane emp24 domain-containing protein 7
P04264	1	0.44	2.29	49	Keratin, type II cytoskeletal 1
Q9BRR6	1	1.21	1.21	4	ADP-dependent glucokinase
P31930	1	1.02	1.02	6	Cytochrome b-c1 complex subunit 1, mitochondrial
Q8N1N4	1	0.55	1.83	4	Keratin, type II cytoskeletal 78
P15311	1	1.08	1.08	6	Ezrin
Q99798	1	0.65	1.55	2	Aconitate hydratase, mitochondrial
P61158	1	1.06	1.06	3	Actin-related protein 3
Q92734	1	0.76	1.32	6	Protein TFG
P60953	1	0.93	1.07	2	Cell division control protein 42 homolog
P06744	1	2.04	2.04	3	Glucose-6-phosphate isomerase
P62195	1	1.87	1.87	3	26S proteasome regulatory subunit 8
P62937	1	1.06	1.06	10	Peptidyl-prolyl cis-trans isomerase A
P61978	1	1.12	1.12	13	Heterogeneous nuclear ribonucleoprotein K
P62249	1	0.81	1.24	6	40S ribosomal protein S16
Q14116	1	0.61	1.63	3	Interleukin-18
Q5T749	1	0.82	1.22	2	Keratinocyte proline-rich protein
P35908	1	0.54	1.84	38	Keratin, type II cytoskeletal 2 epidermal
Q5XKE5					Keratin, type II cytoskeletal 79
P32969	1	1.23	1.23	7	60S ribosomal protein L9
O94925	1	1.02	1.02	4	Glutaminase kidney isoform, mitochondrial
P62888	1	1.08	1.08	2	60S ribosomal protein L30
P62266	1	0.92	1.09	2	40S ribosomal protein S23
P31942	1	0.94	1.06	9	Heterogeneous nuclear ribonucleoprotein H3
P54727	1	1.08	1.08	3	UV excision repair protein RAD23 homolog B
P35222	1	1.34	1.34	4	Catenin beta-1
Q13561	1	1.03	1.03	5	Dynactin subunit 2
P48444	1	0.66	1.51	4	Coatomer subunit delta
P48668	1	0.65	1.53	9	Keratin, type II cytoskeletal 6C
P02538					Keratin, type II cytoskeletal 6A
P04259					Keratin, type II cytoskeletal 6B
P46782	1	1.01	1.01	10	40S ribosomal protein S5
P39019	1	0.92	1.09	7	40S ribosomal protein S19
P49720	1	1.12	1.12	3	Proteasome subunit beta type-3
P63244	1	1.04	1.04	8	Receptor of activated protein C kinase 1
Q96PK6	1	0.83	1.2	15	RNA-binding protein 14
P08779	1	0.73	1.37	10	Keratin, type I cytoskeletal 16
P63173	1	0.98	1.02	3	60S ribosomal protein L38
P04632	1	1.09	1.09	2	Calpain small subunit 1
P02545	1	1	1	20	Prelamin-A/C
Q13509	1	0.97	1.03	5	Tubulin beta-3 chain
Q9NVA2	1	1.13	1.13	3	Septin-11
P18621	1	1.02	1.02	5	60S ribosomal protein L17
Q9UHG3	1	1.06	1.06	4	Prenylcysteine oxidase 1
P62280	1	1.02	1.02	6	40S ribosomal protein S11
P62273	1	1.04	1.04	2	40S ribosomal protein S29
P06733	1	1	1	19	Alpha-enolase
P09104					Gamma-enolase
Q969M3	1	0.97	1.03	2	Protein YIPF5
Q9NWB6	1	0.76	1.31	2	Arginine and glutamate-rich protein 1
P08865	1	0.97	1.03	8	40S ribosomal protein SA
O14828	1	0.97	1.03	3	Secretory carrier-associated membrane protein 3
P62913	1	0.74	1.35	2	60S ribosomal protein L11
P09382	1	1	1	8	Galectin-1
P55786	1	1.14	1.14	4	Puromycin-sensitive aminopeptidase
P27797	1	0.81	1.24	12	Calreticulin
Q02543	1	1.16	1.16	5	60S ribosomal protein L18a
P27635	1	0.91	1.1	4	60S ribosomal protein L10
P04406	1	1.09	1.09	16	Glyceraldehyde-3-phosphate dehydrogenase
Q9BY77	1	1.2	1.2	5	Polymerase delta-interacting protein 3
P09493	1	0.82	1.22	3	Tropomyosin alpha-1 chain
Q15942	1	0.94	1.07	2	Zyxin
P23528	1	1.01	1.01	9	Cofilin-1
Q9Y281					Cofilin-2
Q00839	1	1.06	1.06	10	Heterogeneous nuclear ribonucleoprotein U
P26373	1	1.14	1.14	4	60S ribosomal protein L13
P62244	1	0.91	1.1	5	40S ribosomal protein S15a
P50395	1	0.9	1.11	10	Rab GDP dissociation inhibitor beta
P62241	1	1.02	1.02	7	40S ribosomal protein S8
